# Supplementary material for: Quantitative Measurement of Spinal Cerebrospinal Fluid by Cascade Artificial Intelligence Models in Patients with Spontaneous Intracranial Hypotension
Source: Biomedicines. 2022 Aug 22;10(8):2049. doi: 10.3390/biomedicines10082049 (PMC9405775; doi:10.3390/biomedicines10082049)
Supplement: Supplementary file 1 [file biomedicines-10-02049-s001.zip]

Archive with 1 entries (1 files):
- biomedicines-1831317-supplementary.pdf
